# Supplementary material for: The enhancement by arbuscular mycorrhizal fungi of the Cd remediation ability and bioenergy quality-related factors of five switchgrass cultivars in Cd-contaminated soil
Source: PeerJ. 2018 Mar 6;6:e4425. doi: 10.7717/peerj.4425 (PMC5844250; doi:10.7717/peerj.4425)
Supplement: Data S1 [file peerj-06-4425-s001.xlsx]

## Sheet: colonization
Ala										Cd level	average	SE
	5	4	3	2	1	colonization%			ALa	0	41.6667	1.82787	b
0	3	10	10	6	0	45.3448				1	48.5	1.88768	a
	2	9	11	7	1	39.5333				10	27.5	1.55027	c
	3	8	11	6	2	40.2333
1	4	10	13	2	0	51.0345			Kan	0	35.6667	1.48474	b
	4	9	10	7	0	44.8333				1	41.2	0.700003	a
	4	9	14	2	0	49.6552				10	19.1	0.964365	c
10	0	7	8	8	7	25.9
	0	10	6	6	8	30.6			Per	0	46.3333	2.24227	b
	1	7	5	7	10	26				1	58.6	1.62584	a
										10	35.1667	1.53876	c
Kan									bw	0	42.1667	1.61795	a
	5	4	3	2	1					1	46.3667	3.65529	a
0	2	7	10	6	5	33.8333				10	31.6	0.529153	b
	2	9	10	7	2	38.5667
	1	7	14	6	2	34.5667			sum	0	38.2667	1.29142	a
1	3	9	11	4	3	42.2667				1	43.4	2.74287	a
	2	10	9	7	2	39.9				10	23.4	1.60935	b
	2	11	8	8	1	41.3667
10	0	4	6	10	10	17.3333
	0	5	6	8	11	19.3667
	0	6	5	7	12	20.5667
Per
	5	4	3	2	1
0	1	14	11	4	0	47.5
	2	12	15	1	0	49.5
	1	13	7	9	0	42
1	4	14	8	2	0	57.5357
	8	10	7	5	0	56.5
	8	7	9	4	0	61.7857
10	1	8	13	9	1	34.0937
	2	5	14	7	2	33.2333
	2	9	10	4	5	38.1667
Bw
	5	4	3	2	1
0	1	14	8	6	1	44.8667
	2	9	13	3	2	42.3103
	1	10	12	4	3	39.2667
1	3	11	16	0	0	51.1667
	2	12	14	2	0	48.6667
	1	9	14	6	0	39.1667
10	0	7	9	5	4	32.36
	0	8	12	6	4	31.8
	0	9	8	9	4	30.6333
Sum
	5	4	3	2	1
0	1	10	8	6	5	35.6667
	1	13	5	7	4	39.8
	0	12	10	8	0	39.3333
1	2	12	7	7	2	42.5667
	1	11	9	7	2	39.0667
	2	12	14	1	1	48.5333
10	0	6	10	6	8	25.2667
	0	5	8	0	17	20.2333
	0	6	10	2	12	24.7333

## Sheet: biomass
shoot
		0	1	10
Ala	NM	6.48	8.71	5.67						shoot biomass
Ala	NM	7.76	8.62	6.22								Ala		Kan		Per		Bw		Sum
Ala	NM	6.72	6.74	4.38								Average	SE	Average	SE	Average	SE	Average	SE	Average	SE
Ala	M	10	9.83	7.68						0	NM	6.9867	0.392823	6.1	0.341226	6.5733	0.342605	3.2467	0.327329	2.5567	0.245241
Ala	M	8.19	13.88	8.39							AM	9.3	0.561277	9.44	0.61101	8.64	0.621933	4.95	0.392725	4.0533	0.0762333
Ala	M	9.71	11.08	7.62						1	NM	8.0233	0.642192	6.6967	0.5145	7.83	0.144684	3.9	0.500135	2.4433	0.117947
BW	NM	3.89	4.9	3.35							AM	11.5967	1.19734	13.8533	0.933333	8.4467	0.203822	5.62	0.380306	4.6767	0.228498
BW	NM	2.82	3.42	2.99						10	NM	5.4233	0.545296	5.4133	0.367801	6.0867	0.330776	3.1033	0.123466	1.5267	0.104778
BW	NM	3.03	3.38	2.97							AM	7.8967	0.247273	8.4567	0.451823	7.66	0.609947	3.67	0.252389	3.66	0.103923
BW	M	5.62	4.89	3.62
BW	M	4.97	5.8	3.26
BW	M	4.26	6.17	4.13
Kan	NM	6.71	5.67	5.73
Kan	NM	6.06	7.15	5.83
Kan	NM	5.53	7.27	4.68
Kan	M	8.64	15.32	7.64
Kan	M	10.64	12.12	9.2
Kan	M	9.04	14.12	8.53						A	6.99	0.392598	b	8.0233	0.642192	c	5.4233	0.545296	b
PER	NM	7.02	7.57	6.69						A+M	9.3	0.561184	a	11.5967	1.19734	b	7.8967	0.247273	a
PER	NM	6.8	8.07	5.55						K	6.1	0.341214	bc	6.6967	0.5145	de	5.4133	0.367801	b
PER	NM	5.9	7.85	6.02						K+M	9.44	0.610837	a	13.8533	0.933333	a	8.4567	0.451823	a
PER	M	7.42	8.5	8.45						P	6.57	0.342369	b	7.83	0.144684	cd	6.0867	0.330776	b
PER	M	9.04	8.77	8.07						P+M	8.64	0.621806	a	8.4467	0.203822	c	7.66	0.609947	a
PER	M	9.46	8.07	6.46						B	3.25	0.327358	de	3.9	0.500135	e	3.1033	0.123466	c
SUMMER	NM	2.1	2.59	1.36						B+M	4.95	0.392598	cd	5.62	0.380306	e	3.67	0.252389	c
SUMMER	NM	2.94	2.21	1.72						S	2.56	0.245374	e	2.4433	0.117947	f	1.5267	0.104778	d
SUMMER	NM	2.63	2.53	1.5						S+M	4.05	0.0762102	d	4.6767	0.228498	e	3.66	0.103923	c
SUMMER	M	3.91	4.92	3.48
SUMMER	M	4.17	4.89	3.84
SUMMER	M	4.08	4.22	3.66
root
		0	1	10
Ala	NM	2.76	2.98	2.31					root biomass
Ala	NM	2.84	3.17	2.12							Ala		Kan		Per		Bw		Sum
Ala	NM	2.62	3.21	2.5							Average	SE	Average	SE	Average	SE	Average	SE	Average	SE
Ala	M	3.68	3.74	2.86					0	NM	2.74	0.0642937	2.18	0.185832	2.2467	0.182697	2.33	0.172143	1.4167	0.07535
Ala	M	3.28	3.76	3.42						AM	3.28	0.23094	2.44	0.0529142	3.1367	0.168355	2.89	0.405011	1.74	0.0251667
Ala	M	2.88	3.81	3.25					1	NM	3.12	0.0709448	2.1733	0.207956	3.0533	0.190641	2.2433	0.0578332	1.1267	0.0497791
BW	NM	2.65	2.32	2.12						AM	3.77	0.0208193	3.13	0.0802055	3.66	0.200335	3.02	0.092913	1.8667	0.10868
BW	NM	2.06	2.28	1.76					10	NM	2.31	0.109697	1.9033	0.195306	2.0667	0.0705522	2.0233	0.133206	0.7167	0.0874339
BW	NM	2.28	2.13	2.19						AM	3.1767	0.165763	2.1667	0.0348027	2.64	0.110153	2.2867	0.111406	1.5533	0.0405531
BW	M	3.68	3.15	2.35
BW	M	2.65	2.84	2.07
BW	M	2.34	3.07	2.44
Kan	NM	2.48	2.16	1.52
Kan	NM	1.84	2.54	2.16
Kan	NM	2.22	1.82	2.03
Kan	M	2.52	3.29	2.11
Kan	M	2.34	3.04	2.23
Kan	M	2.46	3.06	2.16
PER	NM	2.52	2.73	2.04
PER	NM	2.32	3.39	2.2
PER	NM	1.9	3.04	1.96
PER	M	2.8	3.74	2.84
PER	M	3.31	3.96	2.62						root	0			1			10
PER	M	3.3	3.28	2.46							Averge	SE		Averge	SE		Averge	SE
SUMMER	NM	1.28	1.11	0.89						A	2.74	0.0640859	abc	3.12	0.0709448	b	2.31	0.109697	bc
SUMMER	NM	1.54	1.05	0.61						A+M	3.28	0.23094	a	3.77	0.0208193	a	3.1767	0.165763	a
SUMMER	NM	1.43	1.22	0.65						K	2.18	0.185907	cd	2.1733	0.207956	c	1.9033	0.195306	d
SUMMER	M	1.79	1.99	1.56						K+M	2.44	0.0531162	bc	3.13	0.0802055	b	2.1667	0.0348027	cd
SUMMER	M	1.72	1.65	1.62						P	2.25	0.182443	cd	3.0533	0.190641	b	2.0667	0.0705522	cd
SUMMER	M	1.71	1.96	1.48						P+M	3.14	0.168586	a	3.66	0.200335	a	2.64	0.110153	b
										B	2.33	0.17205	c	2.2433	0.0578332	c	2.0233	0.133206	cd
										B+M	2.89	0.404723	ab	3.02	0.092913	b	2.2867	0.111406	c
										S	1.42	0.0756329	e	1.1267	0.0497791	e	0.7167	0.0874339	f
										S+M	1.74	0.0254034	de	1.8667	0.10868	d	1.5533	0.0405531	e

## Sheet: P con
shoot
		0	1	10
Ala	NM	0.749027	0.697484	0.67124
Ala	NM	0.608947	0.737484	0.727301				SHOOT P(g/kg)
Ala	NM	0.650337	0.704489	0.803284
Ala	M	1.12246	1.15591	1.19531					Ala			Kan			Per			Bw			Sum
Ala	M	1.26669	1.15151	1.073					Average	SE		Average	SE		Average	SE		Average	SE		Average	SE
Ala	M	1.38371	1.20747	1.08646			0	NM	0.67	0.0416327		1.4533	0.0554776		1.0233	0.0617361		1.1033	0.0536474		1.0267	0.0721861
bw	NM	1.13207	0.874799	1.25323				AM	1.2567	0.07535		1.6333	0.0375624		1.5567	0.18123		1.9967	0.044098		1.52	0.0655754
bw	NM	1.00314	1.04419	1.25898			1	NM	0.7133	0.013331		0.87	0.0404145		0.7833	0.0166681		0.96	0.0493288		1.0633	0.0648942
bw	NM	1.17666	0.966969	1.23394				AM	1.1733	0.0185618		1.7467	0.044098		1.6	0.140117		1.7533	0.062273		2.2333	0.185861
bw	M	1.929	1.80441	1.55266			10	NM	0.7333	0.0375624		0.7367	0.0371178		0.9467	0.0868566		1.2467	0.00882191		1.2767	0.0569614
bw	M	2.08245	1.8333	2.05947				AM	1.12	0.0404145		1.4733	0.0554776		1.4133	0.0933344		1.88	0.165226		1.8967	0.0328281
bw	M	1.97824	1.62619	2.0323
Kan	NM	1.53972	0.951041	0.808146
Kan	NM	1.46745	0.839953	0.68586
Kan	NM	1.35183	0.820963	0.710491
Kan	M	1.69849	1.73344	1.36702
Kan	M	1.56572	1.82524	1.48931
Kan	M	1.63211	1.68213	1.55794
per	NM	1.08588	0.799388	1.08976
per	NM	0.902256	0.74643	0.956542
per	NM	1.07531	0.798706	0.786893
per	M	1.91259	1.6734	1.32459						0			1			10
per	M	1.4534	1.32998	1.60215						Average	SE		Average	SE		Average	SE
per	M	1.31341	1.80311	1.32484					A	0.66944	0.04155	f	0.71315	0.01233	e	0.73394	0.03826	f
Sum	NM	1.15412	1.16414	1.38938					A+M	1.25762	0.08	cd	1.17163	0.02	c	1.11826	0.04	de
Sum	NM	0.896848	1.09198	1.20826					K	1.453	0.05472	bc	0.87065	0.04057	de	0.73483	0.03734	f
Sum	NM	1.02857	0.937806	1.23321					K+M	1.63277	0.03833	b	1.74694	0.04186	b	1.47142	0.05583	b
Sum	M	1.64834	2.50857	1.95914					P	1.02115	0.05952	e	0.78151	0.01754	de	0.9444	0.08764	ef
Sum	M	1.43558	1.87663	1.84569					P+M	1.5598	0.18096	b	1.60216	0.14115	b	1.41719	0.09248	bc
Sum	M	1.46774	2.31079	1.8784					B	1.10396	0.05202	de	0.96199	0.04896	cd	1.24872	0.00757	cd
									B+M	1.99656	0.04524	a	1.75464	0.06476	b	1.88148	0.16459	a
									S	1.02651	0.07428	de	1.06464	0.06675	cd	1.27695	0.05667	bcd
root									S+M	1.51722	0.06621	b	2.232	0.18663	a	1.89441	0.03371	a
		0	1	10				ROOT P(g/kg)
Ala	NM	0.668484	0.756154	0.673659
Ala	NM	0.841966	0.776769	0.641377					Ala			Kan			Per			Bw			Sum
Ala	NM	0.993847	0.706481	0.739721					Average	SE		Average	SE		Average	SE		Average	SE		Average	SE
Ala	M	1.74304	1.47595	1.22306			0	NM	0.8333	0.0924338		0.84	0.0699979		0.9333	0.086666		0.8767	0.040963		0.8067	0.0536474
Ala	M	1.95507	1.26683	1.16636				AM	1.8667	0.0656563		1.68	0.0866025		1.51	0.0702404		1.68	0.110603		1.7733	0.0800669
Ala	M	1.8993	1.48028	1.33738			1	NM	0.75	0.0208193		0.81	0.02646		0.7967	0.0176381		0.6233	0.0318005		1.27	0.173875
bw	NM	0.894062	0.555702	0.814748				AM	1.41	0.0699979		1.6767	0.171883		1.41	0.0199994		1.2833	0.0589706		1.92	0.0208193
bw	NM	0.800083	0.66435	0.702113			10	NM	0.6833	0.0296296		0.67	0.023094		0.65	0.0602754		0.7467	0.0328281		1.3567	0.0669149
bw	NM	0.936451	0.647901	0.730118				AM	1.2433	0.0504431		1.1567	0.0896914		1.5067	0.115661		1.6833	0.116665		1.7667	0.0705522
bw	M	1.89817	1.24256	1.44588
bw	M	1.59415	1.20785	1.80056
bw	M	1.55357	1.39783	1.79968
Kan	NM	0.708247	0.759277	0.670595						0			1			10
Kan	NM	0.856477	0.850755	0.627641						Average	SE		Average	SE		Average	SE
Kan	NM	0.945475	0.820446	0.710517					A	0.83477	0.09399	c	0.74647	0.02086	e	0.68492	0.02894	d
Kan	M	1.82535	2.01761	1.3314					A+M	1.8658	0.06346	a	1.40769	0.07044	c	1.24227	0.05029	c
Kan	M	1.52615	1.51502	1.10852					K	0.83673	0.06919	c	0.81016	0.0269	e	0.66958	0.02393	d
Kan	M	1.67575	1.48505	1.02921					K+M	1.69453	0.08839	a	1.67256	0.17274	b	1.15638	0.09046	c
per	NM	0.935004	0.826909	0.765503					P	0.93189	0.08774	c	0.79611	0.01739	e	0.6506	0.05769	d
per	NM	0.778385	0.79471	0.602221					P+M	1.50972	0.07025	b	1.4081	0.02153	c	1.5074	0.11659	bc
per	NM	1.08229	0.766723	0.584078					B	0.87687	0.04029	c	0.62265	0.03381	e	0.74899	0.03386	d
per	M	1.59096	1.42628	1.27858					B+M	1.68196	0.10874	b	1.28275	0.05841	cd	1.68204	0.11808	ab
per	M	1.56836	1.3652	1.66066					S	0.80739	0.0537	c	1.26785	0.17359	d	1.35705	0.06866	c
per	M	1.36983	1.43283	1.58295					S+M	1.77198	0.08112	a	1.9198	0.02336	a	1.76523	0.07156	a
Sum	NM	0.728088	1.196	1.27692
Sum	NM	0.784304	1.59792	1.30054
Sum	NM	0.909765	1.00962	1.4937
Sum	M	1.80892	1.96473	1.65778
Sum	M	1.89032	1.90845	1.73708
Sum	M	1.61669	1.88622	1.90084

## Sheet: Cd con
shoot																			shoot
	con																				Descriptive Statistics
		0	1	10																species	Cd	se
Ala	NM	0.136105	0.870883	4.13034															0	Ala	0.1367	0.0145319	bcd
Ala	NM	0.161815	0.973059	7.20607																AlaM	0.11	0.011547	d
Ala	NM	0.113449	0.8561	4.31277																Kan	0.1867	0.0145319	abcd
Ala	M	0.133087	0.549196	2.75952																KanM	0.1567	0.00333131	abcd
Ala	M	0.0925705	0.522408	3.37086		shoot														PER	0.2333	0.0120204	a
Ala	M	0.112865	0.61641	3.09771																PERM	0.2233	0.0272856	ab
BW	NM	0.158463	0.50277	4.1766				Ala		Kan		Per		Bw		Sum				BW	0.1467	0.0240351	abcd
BW	NM	0.103642	0.480911	3.88898		0	NM	0.1367	0.0145319	0.1867	0.0145319	0.2333	0.0120204	0.1467	0.0240351	0.1267	0.0635951			BWM	0.2067	0.0405531	abc
BW	NM	0.176383	0.60671	3.62148			AM	0.11	0.011547	0.1567	0.00333131	0.2233	0.0272856	0.2067	0.0405531	0.1633	0.0393002			SUM	0.1267	0.0635951	cd
BW	M	0.199058	0.461797	5.24628		1	NM	0.900014	0.0367709	0.562741	0.0609372	0.752927	0.0256827	0.53013	0.0388062	0.633133	0.043317			SUMM	0.1633	0.0393002	abcd
BW	M	0.278902	0.353268	4.92396			AM	0.562671	0.0279602	0.465595	0.0421365	0.581085	0.0495715	0.40943	0.031387	1.16761	0.142444			species	Cd	se
BW	M	0.139115	0.413224	4.22231		10	NM	5.22	0.998019	3.7533	0.147461	4.3	0.305505	3.9	0.173205	6.36061	1.41501		1	Ala	0.9	0.0351202	b**
Kan	NM	0.208822	0.681728	3.49438			AM	3.0767	0.176479	2.7767	0.300239	3.5333	0.317981	4.7667	0.296273	7.02838	0.981536			AlaM	0.5633	0.0296296	de
Kan	NM	0.18804	0.480409	4.0012																Kan	0.5633	0.0600906	de
Kan	NM	0.158561	0.526085	3.76937																KanM	0.4667	0.0405531	de
Kan	M	0.162232	0.541612	2.56353																PER	0.7533	0.0240351	bc
Kan	M	0.149139	0.396083	3.37194																PERM	0.5833	0.048076	cd
Kan	M	0.155686	0.459089	2.39743																BW	0.53	0.0404145	de
PER	NM	0.251318	0.80197	4.0976																BWM	0.4067	0.0318005	e
PER	NM	0.235688	0.741629	4.92534																SUM	0.6333	0.0448428	cd
PER	NM	0.2052	0.715181	3.86074																SUMM	1.17	0.140002	a***
PER	M	0.244268	0.651151	3.00151																species	Cd	se
PER	M	0.257465	0.606797	4.10757															10	Ala	5.22	0.998019	abc
PER	M	0.170618	0.485306	3.526																AlaM	3.0767	0.176479	d*
SUMMER	NM	0.0229443	0.570429	6.79418																Kan	3.7533	0.147461	cd
SUMMER	NM	0.237264	0.612714	8.56576																KanM	2.7767	0.300239	d
SUMMER	NM	0.118252	0.716256	3.7219																PER	4.2967	0.324159	cd
SUMMER	M	0.135131	1.02524	8.88895																PERM	3.5467	0.320539	cd
SUMMER	M	0.105619	1.02509	5.55594																BW	3.8967	0.161693	cd
SUMMER	M	0.239115	1.4525	6.64024																BWM	4.7967	0.303663	bcd
																				SUM	6.36	1.41649	ab
																				SUMM	7.03	0.980866	a
		0	1	10
Ala	NM	0.477119	7.36679	50.5228
Ala	NM	0.662249	6.63292	43.6536
Ala	NM	0.701192	5.75806	38.4347															root	AlaNM	0.6333	0.0676597	ab
Ala	M	0.378806	4.0069	35.5263																AlaM	0.4	0.121653	b
Ala	M	0.200741	3.6006	40.6976																CIRNM	0.5767	0.0272856	ab
Ala	M	0.62145	3.51785	44.1134																CIRM	0.62	0.023094	ab
BW	NM	0.608364	4.51007	20.8512																PERNM	0.7233	0.13618	a
BW	NM	0.590156	3.65368	23.5246		root														PERM	0.5367	0.177044	ab
BW	NM	0.887878	3.95669	23.3856				Ala		Kan		Per		Bw		Sum				BWNM	0.6967	0.096839	a
BW	M	0.5593	13.9678	54.7609		0	NM	0.6333	0.0666666	0.5767	0.0272856	0.7233	0.13618	0.6967	0.096839	0.5767	0.044098			BWM	0.58	0.092913	ab
BW	M	0.434036	14.601	66.8327			AM	0.4	0.11547	0.62	0.023094	0.5367	0.177044	0.58	0.092913	0.4167	0.0233307			SUMMERNM	0.5767	0.044098	ab
BW	M	0.748724	14.0385	52.1401		1	NM	6.58593	0.464996	4.03806	0.0949051	2.95351	0.279205	4.04015	0.250716	3.99752	0.191975			SUMMERM	0.4167	0.0233307	b
Kan	NM	0.632569	4.204	31.5699			AM	3.70845	0.151123	2.5206	0.211358	3.9781	0.484989	14.2024	0.200328	7.41444	0.673266
Kan	NM	0.562537	3.87529	28.388		10	NM	44.2	3.5009	30.2	0.945163	16.6967	3.25094	22.6	0.850489	28.3667	1.28106			AlaNM	6.5867	0.465269	b
Kan	NM	0.541715	4.03488	30.6386			AM	40.1133	2.49414	25.2333	0.548737	19.8	3.69297	57.911	4.53	33.4333	1.21152			AlaM	3.71	0.151768	cd***
Kan	M	0.656497	2.19268	25.2263																CIRNM	4.0367	0.0924338	c
Kan	M	0.578505	2.45355	26.209																CIRM	2.52	0.21362	e**
Kan	M	0.617501	2.91558	24.3246																PERNM	2.9533	0.278346	de
PER	NM	0.497782	2.67908	23.1827																PERM	3.9767	0.484916	c*
PER	NM	0.974651	2.66955	13.0326																BWNM	4.04	0.251465	c
PER	NM	0.702511	3.51189	13.884																BWM	14.2033	0.199359	a***
PER	M	0.375736	3.31042	14.6522																SUMMERNM	3.9967	0.190641	c
PER	M	0.893064	4.92128	26.9608																SUMMERM	7.4133	0.671845	b***
PER	M	0.344086	3.7026	17.7907
SUMMER	NM	0.658315	4.32331	28.714																AlaNM	44.2	3.5009	b
SUMMER	NM	0.50581	3.65868	25.98																AlaM	40.1133	2.49414	bc
SUMMER	NM	0.559032	4.01056	30.3594																CIRNM	30.2	0.943979	de
SUMMER	M	0.379313	8.52324	32.6832																CIRM	25.2533	0.545723	e
SUMMER	M	0.461248	7.5217	35.7879																PERNM	16.6967	3.25094	f
SUMMER	M	0.411659	6.19839	31.7834																PERM	19.8	3.69297	ef
																				BWNM	22.5867	0.869143	ef
																				BWM	57.91	4.52367	a***
																				SUMMERNM	28.35	1.27714	de
																				SUMMERM	33.4167	1.21477	cd

## Sheet: per plant Cd extraction
shoot													per pot Cd extraction(μg/g)
			average of biomass					Cd con					0	1	10
			0	1	10			0	1	10
Ala	NM	0	6.98667	8.02333	5.42333			0.136105	0.870883	4.13034			0.95092	6.98739	22.4002
Ala	NM	0	6.98667	8.02333	5.42333			0.161815	0.973059	7.20607			1.13055	7.80717	39.0809
Ala	NM	0	6.98667	8.02333	5.42333			0.113449	0.8561	4.31277			0.792633	6.86877	23.3896	0.958033	7.22111	28.2902												shoot
Ala	M	0	9.3	11.5967	7.89667			0.133087	0.549196	2.75952			1.23771	6.36884	21.791						A	root			shoot
Ala	M	0	9.3	11.5967	7.89667			0.0925705	0.522408	3.37086			0.860905	6.05819	26.6186						0	1.68	0.187639	c	0.97	0.0883346	b
Ala	M	0	9.3	11.5967	7.89667			0.112865	0.61641	3.09771			1.04964	7.1483	24.4615	1.04942	6.52511	24.2904			0+M	1.31	0.400104	c	1.03	0.0883346	b
BW	NM	0	3.24667	3.9	3.10333			0.158463	0.50277	4.1766			0.514475	1.9608	12.9614						1	20.5467	1.44803	b	7.2333	0.284801	b				0		1		10
BW	NM	0	3.24667	3.9	3.10333			0.103642	0.480911	3.88898			0.336491	1.87555	12.0688						1+M	13.98	0.572044	b	6.5333	0.296273	b				average		average		average
BW	NM	0	3.24667	3.9	3.10333			0.176383	0.60671	3.62148			0.572657	2.36617	11.2387	0.474541	2.06751	12.0896			10	112.917	7.67621	a	28.3	5.40771	a			A	0.97	c	7.2333	a	28.3	a
BW	M	0	4.95	4.76444	4.97			0.199058	0.461797	5.24628			0.985336	2.20021	26.074						10+M	127.423	7.92672	a	24.3	1.38924	a			A+M	1.03	c	6.5333	ab	24.3	ab
BW	M	0	4.95	4.33667	5.62			0.278902	0.353268	4.92396			1.38057	1.53201	27.6727								0.318491							K	1.13	c	3.7667	c	20.3333	b
BW	M	0	4.95	4.33667	5.62			0.139115	0.413224	4.22231			0.68862	1.79202	23.7294	1.01817	1.84141	25.8253					0.200401							K+M	1.47	b	6.4667	ab	25.2667	ab
Kan	NM	0	6.1	6.69667	5.41333			0.208822	0.681728	3.49438			1.27381	4.5653	18.9162						K		0.16016							P	1.5	b	5.9	b	26.1333	ab
Kan	NM	0	6.1	6.69667	5.41333			0.18804	0.480409	4.0012			1.14704	3.21714	21.6598						0	1.26	0.0600444	d	1.13	0.0883346	b			P+M	1.93	a	4.9	b	27.1667	ab
Kan	NM	0	6.1	6.69667	5.41333			0.158561	0.526085	3.76937			0.967223	3.52302	20.4048	1.12936	3.76849	20.327			0+M	1.51	0.0548483	d	1.47	0.0334863	b			B	0.47	d	2.1	d	12.1	c
Kan	M	0	9.44	13.8533	8.92333			0.162232	0.541612	2.56353			1.53147	7.50313	22.8752						1	8.7767	0.207875	c	3.7667	0.425571	b			B+M	1.03	c	1.8333	d	25.8333	ab
Kan	M	0	9.44	13.8533	9.15667			0.149139	0.396083	3.37194			1.40787	5.48707	30.8758						1+M	7.89	0.663653	c	6.4667	0.578314	b			S	0.33	d	1.5667	d	9.7333	c
Kan	M	0	9.44	13.8533	9.15667			0.155686	0.459089	2.39743			1.46967	6.35991	21.9525	1.46967	6.45004	25.2345			10	60.1467	1.65493	b	20.3333	0.808977	a			S+M	0.63	d	5.4667	b	25.7	ab
PER	NM	0	6.57333	7.83	6.08667			0.251318	0.80197	4.0976			1.652	6.27942	24.9407						10+M	70.43	2.53575	a	25.2667	2.82862	a
PER	NM	0	6.57333	7.83	6.08667			0.235688	0.741629	4.92534			1.54926	5.80695	29.9789
PER	NM	0	6.57333	7.83	6.08667			0.2052	0.715181	3.86074			1.34885	5.59987	23.499	1.5167	5.89541	26.1396
PER	M	0	8.64	8.44667	7.66			0.244268	0.651151	3.00151			2.11048	5.50005	22.9916						P
PER	M	0	8.64	8.44667	7.66			0.257465	0.606797	4.10757			2.2245	5.12542	31.464						0	1.63	0.310037	c	1.5	0.11547	b
PER	M	0	8.64	8.44667	7.66			0.170618	0.485306	3.526			1.47414	4.09922	27.0091	1.93637	4.90823	27.1549			0+M	1.69	0.557143	c	1.93	0.218816	b
SUMMER	NM	0	2.55667	2.44333	1.52667			0.0229443	0.570429	6.79418			0.0586609	1.39375	10.3724						1	9.0167	0.851713	c	5.9	0.208169	b
SUMMER	NM	0	2.55667	2.44333	1.52667			0.237264	0.612714	8.56576			0.606606	1.49706	13.0771						1+M	14.56	1.77371	c	4.9	0.416333	b
SUMMER	NM	0	2.55667	2.44333	1.52667			0.118252	0.716256	3.7219			0.30233	1.75005	5.6821	0.322532	1.54695	9.71054			10	36.87	6.83205	b	26.1333	1.97512	a
SUMMER	M	0	4.05333	4.67667	3.66			0.135131	1.02524	8.88895			0.547733	4.79472	32.5336						10+M	49.8533	9.10509	a	27.1667	2.45515	a
SUMMER	M	0	4.05333	4.67667	3.66			0.105619	1.02509	5.55594			0.428111	4.79399	20.3347
SUMMER	M	0	4.05333	4.67667	3.66			0.239115	1.4525	6.64024			0.969212	6.79284	24.3033	0.648352	5.46052	25.7239			B
																					0	1.62	0.223435	d	0.47	0.0883346	c
																					0+M	1.68	0.264426	d	1.03	0.20265	c
root																					1	9.0667	0.562062	d	2.1	0.152755	c			root
								0	1	10											1+M	36.5667	0.630617	c	1.8333	0.20276	c
Ala	NM	0	2.74	3.12	2.49667			0.477119	7.36679	50.5228			1.30731	22.9844	126.139						10	45.7033	1.75853	b	12.1	0.519615	b
Ala	NM	0	2.74	3.12	2.59			0.662249	6.63292	43.6536			1.81456	20.6947	113.063						10+M	170.427	15.7809	a	25.8333	1.16237	a				0		1		10
Ala	NM	0	2.74	3.12	2.59			0.701192	5.75806	38.4347			1.92127	17.9651	99.5458	1.68104	20.5481	112.916													average		average		average
Ala	M	0	3.28	3.77	3.17667			0.378806	4.0069	35.5263			1.24248	15.106	112.855						S									A	1.68	a	20.5467	b	112.917	b
Ala	M	0	3.28	3.77	3.17667			0.200741	3.6006	40.6976			0.658431	13.5742	129.283						0	0.81	0.0617765	d	0.33	0.145492	d			A+M	1.31	a	13.98	c	127.423	b
Ala	M	0	3.28	3.77	3.17667			0.62145	3.51785	44.1134			2.03836	13.2623	140.133	1.31309	13.9809	127.424			0+M	0.73	0.0404145	d	0.63	0.185329	d			K	1.26	a	8.7767	d	60.1467	cd
Kan	NM	0	2.33	2.24333	2.02333			0.608364	4.51007	20.8512			1.41749	10.1176	42.189						1	4.5033	0.216668	d	1.5667	0.120187	cd			K+M	1.51	a	7.89	d	70.43	c
Kan	NM	0	2.33	2.24333	2.02333			0.590156	3.65368	23.5246			1.37506	8.19641	47.598						1+M	13.84	1.25683	c	5.4667	0.666666	bc			P	1.63	a	9.0167	d	36.87	d
Kan	NM	0	2.33	2.24333	2.02333			0.887878	3.95669	23.3856			2.06876	8.87619	47.317	1.62044	9.0634	45.7013			10	20.32	0.915712	b	9.7333	2.16204	b			P+M	1.69	a	14.56	c	49.8533	cd
Kan	M	0	2.89	2.68667	2.77556			0.5593	13.9678	54.7609			1.61638	37.5269	151.992						10+M	61.8367	2.89577	a	25.7	3.59073	a			B	1.62	a	9.0667	d	45.7033	d
Kan	M	0	2.89	2.52	3.02			0.434036	14.601	66.8327			1.25436	36.7945	201.835															B+M	1.68	a	36.5667	a	170.427	a
Kan	M	0	2.89	2.52	3.02			0.748724	14.0385	52.1401			2.16381	35.377	157.463	1.67818	36.5661	170.43												S	0.81	b	4.5033	e	20.32	e
CIR	NM	0	2.18	2.17333	1.97			0.632569	4.204	31.5699			1.379	9.1367	62.1926															S+M	0.73	b	13.84	c	61.8367	cd
CIR	NM	0	2.18	2.17333	2.00333			0.562537	3.87529	28.388			1.22633	8.42229	56.8706
CIR	NM	0	2.18	2.17333	2.00333			0.541715	4.03488	30.6386			1.18094	8.76913	61.3794	1.26209	8.77604	60.1475
CIR	M	0	2.44	3.13	2.63333			0.656497	2.19268	25.2263			1.60185	6.86309	66.4293
CIR	M	0	2.44	3.13	2.86667			0.578505	2.45355	26.209			1.41155	7.6796	75.1323
CIR	M	1	2.44	3.13	2.86667			0.617501	2.91558	24.3246			1.5067	9.12575	69.7306	1.5067	7.88948	70.4308
PER	NM	0	2.24667	3.05333	2.17778			0.497782	2.67908	23.1827			1.11835	8.18014	50.4868
PER	NM	0	2.24667	3.05333	2.23333			0.974651	2.66955	13.0326			2.18972	8.15102	29.1062
PER	NM	1	2.24667	3.05333	2.23333			0.702511	3.51189	13.884			1.57831	10.723	31.0076	1.62879	9.01804	36.8668
PER	M	0	3.13667	3.66	2.55111			0.375736	3.31042	14.6522			1.17856	12.1161	37.3793
PER	M	0	3.13667	3.66	2.50667			0.893064	4.92128	26.9608			2.80124	18.0119	67.5817
PER	M	1	3.13667	3.66	2.50667			0.344086	3.7026	17.7907			1.07928	13.5515	44.5953	1.68636	14.5598	49.8521
SUMMER	NM	0	1.41667	1.12667	0.716667			0.658315	4.32331	28.714			0.932613	4.87093	20.5784
SUMMER	NM	0	1.41667	1.12667	0.716667			0.50581	3.65868	25.98			0.716565	4.12211	18.619
SUMMER	NM	1	1.41667	1.12667	0.716667			0.559032	4.01056	30.3594			0.791962	4.51856	21.7575	0.813713	4.50387	20.3183
SUMMER	M	0	1.74	1.86667	1.77556			0.379313	8.52324	32.6832			0.660004	15.91	58.0308
SUMMER	M	0	1.74	1.86667	1.88667			0.461248	7.5217	35.7879			0.802571	14.0405	67.5198
SUMMER	M	1	1.74	1.86667	1.88667			0.411659	6.19839	31.7834			0.716287	11.5703	59.9647	0.726287	13.8403	61.8385

## Sheet: mycorrhizal response of BPCd
						Mycorrhizal response
			biomass	P	Cd (mg/kg)	biomass	P	Cd (mg/kg)
	Ala	0	6.48	0.749027	0.136105	6.98667	0.669437	0.137123
	Ala	0	7.76	0.608947	0.161815
	Ala	0	6.72	0.650337	0.113449
	Ala	1	8.71	0.697484	0.870883	8.02333	0.713152	0.900014
	Ala	1	8.62	0.737484	0.973059
	Ala	1	6.74	0.704489	0.8561
	Ala	10	5.67	0.67124	4.13034	5.42333	0.733942	5.21639
	Ala	10	6.22	0.727301	7.20607
	Ala	10	4.38	0.803284	4.31277
	Ala	AM0	10	1.12246	0.133087	43.1298	67.6715	-2.94309								average								19.708	123.512		19.708	-34.7483
	Ala	AM0	8.19	1.26669	0.0925705	17.2233	89.2169	-32.4909									shoot	root	shoot	root	shoot	root		20.8333	88.5797		20.8333	-43.6913
	Ala	AM0	9.71	1.38371	0.112865	38.979	106.698	-17.6908		33.1107	87.862	-17.7083					biomass	biomass	P	P	Cd	Cd		37.518	81.3742		37.518	-9.25546
	Ala	AM1	9.83	1.15591	0.549196	22.5177	62.0843	-38.9792		44.5368	64.2889	-37.482			A	0	33.1107	19.708	87.862	123.512	-17.7083	-34.7483		24.0343	91.8154		24.0343	-16.504
	Ala	AM1	13.88	1.15151	0.522408	72.9954	61.4677	-41.9556		45.6054	52.3631	-41.0315				1	44.5368	20.8333	64.2889	88.5797	-37.482	-43.6913		34.6211	106.014		34.6211	251.533
	Ala	AM1	11.08	1.20747	0.61641	38.0972	69.3148	-31.5111								10	45.6054	37.518	52.3631	81.3742	-41.0315	-9.25546		13.0148	124.574		13.0148	156.39
	Ala	AM10	7.68	1.19531	2.75952	41.6103	62.8621	-47.0991		8.03356	11.2862	8.52973			B	0	52.4641	24.0343	80.8555	91.8154	40.7281	-16.504		11.9266	100.273		11.9266	6.66061
	Ala	AM10	8.39	1.073	3.37086	54.7019	46.1962	-35.3794		14.9232	2.51922	3.10664				1	44.1026	34.6211	82.3971	106.014	-22.7681	251.533		44.0184	106.448		44.0184	-37.5788
	Ala	AM10	7.62	1.08646	3.09771	40.504	48.0309	-40.6159		4.55945	5.27617	3.38955				10	18.2599	13.0148	50.6729	124.574	23.1494	156.39		13.8354	72.7006		13.8354	-16.3765
	bw	0	3.89	1.13207	0.158463	3.24667	1.10396	0.146162							K	0	54.7541	11.9266	12.3267	100.273	-15.9096	6.66061		39.6142	62.0053		39.6142	-25.8424
	bw	0	2.82	1.00314	0.103642											1	106.869	44.0184	100.647	106.448	-17.2631	-37.5788		19.869	76.8721		19.869	34.6907
	bw	0	3.03	1.17666	0.176383											10	56.2192	13.8354	100.239	72.7006	-26.028	-16.3765		27.7419	131.693		27.7419	18.5717
	bw	1	4.9	0.874799	0.50277	3.9	0.961987	0.53013							P	0	31.4402	39.6142	52.7498	62.0053	-2.86835	-25.8424		22.8235	119.471		22.8235	-27.3299
	bw	1	3.42	1.04419	0.480911											1	7.87569	19.869	105.009	76.8721	-22.8232	34.6907		65.6805	51.4219		65.6805	85.4762
	bw	1	3.38	0.966969	0.60671											10	25.8488	27.7419	50.0633	131.693	-17.4531	18.5717		116.744	30.0785		116.744	17.8725
	bw	10	3.35	1.25323	4.1766	3.10333	1.24872	3.89569							S	0	58.5398	22.8235	47.8034	119.471	26.7943	-27.3299
	bw	10	2.99	1.25898	3.88898											1	91.4052	65.6805	109.647	51.4219	84.4177	85.4762
	bw	10	2.97	1.23394	3.62148											10	139.738	116.744	48.3546	30.0785	10.4984	17.8725
	bw	AM0	5.62	1.929	0.199058	73.1006	74.7351	36.1894
	bw	AM0	4.97	2.08245	0.278902	53.0801	88.6355	90.8165
	bw	AM0	4.26	1.97824	0.139115	31.2115	79.1958	-4.82159		52.4641	80.8555	40.7281
	bw	AM1	4.89	1.80441	0.461797	25.3846	87.5716	-12.8899		44.1026	82.3971	-22.7681
	bw	AM1	5.8	1.8333	0.353268	48.7179	90.5742	-33.362		18.2599	50.6729	23.1494
	bw	AM1	6.17	1.62619	0.413224	58.2051	69.0454	-22.0523
	bw	AM10	3.62	1.55266	5.24628	16.6488	24.3407	34.6689		12.0963	4.09762	27.7015
	bw	AM10	3.26	2.05947	4.92396	5.04834	64.9271	26.3951		9.75146	6.73186	5.92062
	bw	AM10	4.13	2.0323	4.22231	33.0827	62.7508	8.38409		8.13282	13.1811	7.75937
	Kanlow	0	6.71	1.53972	0.208822	6.1	1.453	0.185141
	Kanlow	0	6.06	1.46745	0.18804
	Kanlow	0	5.53	1.35183	0.158561
	Kanlow	1	5.67	0.951041	0.681728	6.69667	0.870652	0.562741
	Kanlow	1	7.15	0.839953	0.480409
	Kanlow	1	7.27	0.820963	0.526085
	Kanlow	10	5.73	0.808146	3.49438	5.41333	0.734832	3.75498
	Kanlow	10	5.83	0.68586	4.0012
	Kanlow	10	4.68	0.710491	3.76937
	Kanlow	AM0	8.64	1.69849	0.162232	41.6393	16.8956	-12.3737
	Kanlow	AM0	10.64	1.56572	0.149139	74.4262	7.75783	-19.4456
	Kanlow	AM0	9.04	1.63211	0.155686	48.1967	12.3267	-15.9096		54.7541	12.3267	-15.9096
	Kanlow	AM1	15.32	1.73344	0.541612	128.771	99.0967	-3.75458		106.869	100.647	-17.2631
	Kanlow	AM1	12.12	1.82524	0.396083	80.9856	109.641	-29.6154		56.2192	100.239	-26.028
	Kanlow	AM1	14.12	1.68213	0.459089	110.851	93.2037	-18.4192
	Kanlow	AM10	7.64	1.36702	2.56353	41.133	86.0316	-31.73		10.0166	2.63785	2.04149
	Kanlow	AM10	9.2	1.48931	3.37194	69.9507	102.673	-10.2008		13.9373	4.80781	7.48773
	Kanlow	AM10	8.53	1.55794	2.39743	57.5739	112.013	-36.1534		8.34649	7.59828	8.01599
	per	0	7.02	1.08588	0.251318	6.57333	1.02115	0.230735
	per	0	6.8	0.902256	0.235688
	per	0	5.9	1.07531	0.2052
	per	1	7.57	0.799388	0.80197	7.83	0.781508	0.752927
	per	1	8.07	0.74643	0.741629
	per	1	7.85	0.798706	0.715181
	per	10	6.69	1.08976	4.0976	6.08667	0.944397	4.29456
	per	10	5.55	0.956542	4.92534
	per	10	6.02	0.786893	3.86074
	per	AM0	7.42	1.91259	0.244268	12.8803	87.298	5.86503
	per	AM0	9.04	1.4534	0.257465	37.5254	42.3301	11.5846
	per	AM0	9.46	1.31341	0.170618	43.9148	28.6212	-26.0547		31.4402	52.7498	-2.86835
	per	AM1	8.5	1.6734	0.651151	8.55683	114.125	-13.5174		7.87569	105.009	-22.8232
	per	AM1	8.77	1.32998	0.606797	12.0051	70.1806	-19.4082		25.8488	50.0633	-17.4531
	per	AM1	8.07	1.80311	0.485306	3.06513	130.722	-35.5441
	per	AM10	8.45	1.32459	3.00151	38.828	40.2578	-30.109		9.46145	17.7216	11.7101
	per	AM10	8.07	1.60215	4.10757	32.5849	69.6483	-4.35422		2.60312	18.0613	6.58384
	per	AM10	6.46	1.32484	3.526	6.13363	40.2838	-17.8962		10.021	9.7925	7.43805
	summer	0	2.1	1.15412	0.0229443	2.55667	1.02651	0.126153
	summer	0	2.94	0.896848	0.237264
	summer	0	2.63	1.02857	0.118252
	summer	1	2.59	1.16414	0.570429	2.44333	1.06464	0.633133
	summer	1	2.21	1.09198	0.612714
	summer	1	2.53	0.937806	0.716256
	summer	10	1.36	1.38938	6.79418	1.52667	1.27695	6.36061
	summer	10	1.72	1.20826	8.56576
	summer	10	1.5	1.23321	3.7219
	summer	AM0	3.91	1.64834	0.135131	52.9335	60.5766	7.1168
	summer	AM0	4.17	1.43558	0.105619	63.103	39.8505	-16.277
	summer	AM0	4.08	1.46774	0.239115	59.5828	42.983	89.543		58.5398	47.8034	26.7943
	summer	AM1	4.92	2.50857	1.02524	101.364	135.625	61.9318		91.4052	109.647	84.4177
	summer	AM1	4.89	1.87663	1.02509	100.136	76.2686	61.9071		139.738	48.3546	10.4984
	summer	AM1	4.22	2.31079	1.4525	72.7149	117.048	129.414
	summer	AM10	3.48	1.95914	8.88895	127.948	53.4235	39.7499		2.98164	6.45032	32.0929
	summer	AM10	3.84	1.84569	5.55594	151.528	44.5394	-12.6509		9.35188	17.5298	22.4983
	summer	AM10	3.66	1.8784	6.64024	139.738	47.1009	4.39616		6.80719	2.64012	15.4315
	root
	Ala	0	2.76	0.668484	0.477119	2.74	0.834766	0.61352
	Ala	0	2.84	0.841966	0.662249
	Ala	0	2.62	0.993847	0.701192
	Ala	1	2.98	0.756154	7.36679	3.12	0.746468	6.58593
	Ala	1	3.17	0.776769	6.63292
	Ala	1	3.21	0.706481	5.75806
	Ala	10	2.31	0.673659	50.5228	2.31	0.684919	44.2037
	Ala	10	2.12	0.641377	43.6536
	Ala	10	2.5	0.739721	38.4347
	Ala	AM0	3.68	1.74304	0.378806	34.3066	108.805	-38.257
	Ala	AM0	3.28	1.95507	0.200741	19.708	134.206	-67.2804
	Ala	AM0	2.88	1.8993	0.62145	5.10949	127.525	1.29253		19.708	123.512	-34.7483
	Ala	AM1	3.74	1.47595	4.0069	19.8718	97.7248	-39.1597		20.8333	88.5797	-43.6913
	Ala	AM1	3.76	1.26683	3.6006	20.5128	69.7095	-45.3289		37.518	81.3742	-9.25546
	Ala	AM1	3.81	1.48028	3.51785	22.1154	98.3047	-46.5853
	Ala	AM10	2.86	1.22306	35.5263	23.8095	78.57	-19.6304		8.42847	7.60208	19.8729
	Ala	AM10	3.42	1.16636	40.6976	48.0519	70.2919	-7.93164		0.667201	9.43658	2.29464
	Ala	AM10	3.25	1.33738	44.1134	40.6926	95.2608	-0.204335		7.17594	7.34302	5.64675
	bw	0	2.65	0.894062	0.608364	2.33	0.876865	0.695466
	bw	0	2.06	0.800083	0.590156
	bw	0	2.28	0.936451	0.887878
	bw	1	2.32	0.555702	4.51007	2.24333	0.622651	4.04015
	bw	1	2.28	0.66435	3.65368
	bw	1	2.13	0.647901	3.95669
	bw	10	2.12	0.814748	20.8512	2.02333	0.748993	22.5871
	bw	10	1.76	0.702113	23.5246
	bw	10	2.19	0.730118	23.3856
	bw	AM0	3.68	1.89817	0.5593	57.9399	116.472	-19.5791
	bw	AM0	2.65	1.59415	0.434036	13.7339	81.8015	-37.5906
	bw	AM0	2.34	1.55357	0.748724	0.429185	77.1728	7.65781		24.0343	91.8154	-16.504
	bw	AM1	3.15	1.24256	13.9678	40.416	99.5599	245.725		34.6211	106.014	251.533
	bw	AM1	2.84	1.20785	14.601	26.5973	93.9856	261.398		13.0148	124.574	156.39
	bw	AM1	3.07	1.39783	14.0385	36.8499	124.497	247.475
	bw	AM10	2.35	1.44588	54.7609	16.145	93.0435	142.443		17.3824	12.4004	13.1523
	bw	AM10	2.07	1.80056	66.8327	2.30643	140.397	195.888		4.14186	9.38054	4.95842
	bw	AM10	2.44	1.79968	52.1401	20.5931	140.281	130.84		5.50602	15.7651	20.031
	Kanlow	0	2.48	0.708247	0.632569	2.18	0.836733	0.57894
	Kanlow	0	1.84	0.856477	0.562537
	Kanlow	0	2.22	0.945475	0.541715
	Kanlow	1	2.16	0.759277	4.204	2.17333	0.81016	4.03806
	Kanlow	1	2.54	0.850755	3.87529
	Kanlow	1	1.82	0.820446	4.03488
	Kanlow	10	1.52	0.670595	31.5699	1.90333	0.669584	30.1988
	Kanlow	10	2.16	0.627641	28.388
	Kanlow	10	2.03	0.710517	30.6386
	Kanlow	AM0	2.52	1.82535	0.656497	15.5963	118.152	13.3964
	Kanlow	AM0	2.34	1.52615	0.578505	7.33945	82.394	-0.0751426
	Kanlow	AM0	2.46	1.67575	0.617501	12.844	100.273	6.66061		11.9266	100.273	6.66061
	Kanlow	AM1	3.29	2.01761	2.19268	51.3804	149.038	-45.6996		44.0184	106.448	-37.5788
	Kanlow	AM1	3.04	1.51502	2.45355	39.8773	87.0027	-39.2394		13.8354	72.7006	-16.3765
	Kanlow	AM1	3.06	1.48505	2.91558	40.7975	83.3034	-27.7975
	Kanlow	AM10	2.11	1.3314	25.2263	10.8581	98.8397	-16.4659		2.42729	10.3225	3.88889
	Kanlow	AM10	2.23	1.10852	26.209	17.1629	65.5538	-13.212		3.69056	21.3219	5.23416
	Kanlow	AM10	2.16	1.02921	24.3246	13.4851	53.7084	-19.4517		1.82842	13.5094	1.8018
	per	0	2.52	0.935004	0.497782	2.24667	0.931893	0.724982
	per	0	2.32	0.778385	0.974651
	per	0	1.9	1.08229	0.702511
	per	1	2.73	0.826909	2.67908	3.05333	0.796114	2.95351
	per	1	3.39	0.79471	2.66955
	per	1	3.04	0.766723	3.51189
	per	10	2.04	0.765503	23.1827	2.06667	0.650601	16.6998
	per	10	2.2	0.602221	13.0326
	per	10	1.96	0.584078	13.884
	per	AM0	2.8	1.59096	0.375736	24.6291	70.7235	-48.173
	per	AM0	3.31	1.56836	0.893064	47.3294	68.2984	23.1844
	per	AM0	3.3	1.36983	0.344086	46.8843	46.9939	-52.5387		39.6142	62.0053	-25.8424
	per	AM1	3.74	1.42628	3.31042	22.4891	79.1548	12.0845		19.869	76.8721	34.6907
	per	AM1	3.96	1.3652	4.92128	29.6943	71.483	66.625		27.7419	131.693	18.5717
	per	AM1	3.28	1.43283	3.7026	7.42358	79.9783	25.3627
	per	AM10	2.84	1.27858	14.6522	37.4194	96.5232	-12.2613		7.49368	7.53828	24.5458
	per	AM10	2.62	1.66066	26.9608	26.7742	155.251	61.4439		6.56113	2.705	16.4208
	per	AM10	2.46	1.58295	17.7907	19.0323	143.306	6.53243		5.32991	17.9199	22.112
	summer	0	1.28	0.728088	0.658315	1.41667	0.807385	0.574386
	summer	0	1.54	0.784304	0.50581
	summer	0	1.43	0.909765	0.559032
	summer	1	1.11	1.196	4.32331	1.12667	1.26785	3.99752
	summer	1	1.05	1.59792	3.65868
	summer	1	1.22	1.00962	4.01056
	summer	10	0.89	1.27692	28.714	0.716667	1.35705	28.3511
	summer	10	0.61	1.30054	25.98
	summer	10	0.65	1.4937	30.3594
	summer	AM0	1.79	1.80892	0.379313	26.3529	124.047	-33.9621
	summer	AM0	1.72	1.89032	0.461248	21.4118	134.128	-19.6972
	summer	AM0	1.71	1.61669	0.411659	20.7059	100.238	-28.3306		22.8235	119.471	-27.3299
	summer	AM1	1.99	1.96473	8.52324	76.6272	54.9656	113.213		65.6805	51.4219	85.4762
	summer	AM1	1.65	1.90845	7.5217	46.4497	50.5269	88.1592		116.744	30.0785	17.8725
	summer	AM1	1.96	1.88622	6.19839	73.9645	48.7733	55.056
	summer	AM10	1.56	1.65778	32.6832	117.674	22.1603	15.2801		1.77643	10.0473	4.14819
	summer	AM10	1.62	1.73708	35.7879	126.047	28.0037	26.231		9.64606	1.84273	16.8421
	summer	AM10	1.48	1.90084	31.7834	106.512	40.0715	12.1064		5.65838	5.27357	4.2785

## Sheet: ash
				pot wei	simple wei	total wei after oven	ash con（%）
Alamo	NM	0	1	39.6061	0.2974	39.6212	5.07734
Alamo	NM	0	2	40.535	0.3026	40.552	5.61798					Cd level	Average	SE
Alamo	NM	0	3	40.9083	0.3016	40.9254	5.66976			Alamo	NM	0	5.4651	0.195323	c
Alamo	NM	1	1	20.5543	0.3058	20.5712	5.52649			Alamo	M	0	5.4333	0.409607	c
Alamo	NM	1	2	27.4699	0.303	27.4865	5.47855			Kan	NM	0	5.8	0.6	bc
Alamo	NM	1	3	21.4085	0.3047	21.4276	6.26846			Kan	M	0	6.0667	0.133333	bc
Alamo	NM	10	1	39.8001	0.3041	39.8182	5.95199			per	NM	0	5.9667	0.20276	bc
Alamo	NM	10	2	39.8191	0.3007	39.8383	6.3851			per	M	0	6.0667	0.504425	bc
Alamo	NM	10	3	26.7196	0.3042	26.7396	6.57462			BW	NM	0	7.6333	0.0333362	a
Alamo	AM	0	1	22.1798	0.3032	22.196	5.34301			BW	M	0	6.9	0.208169	ab
Alamo	AM	0	2	21.498	0.3034	21.5127	4.84509			Sum	NM	0	7.7	0.702375	a
Alamo	AM	0	3	23.4658	0.3086	23.485	6.22165			Sum	M	0	6.7667	0.272844	ab
Alamo	AM	1	1	40.051	0.3005	40.0656	4.85857
Alamo	AM	1	2	39.4807	0.3022	39.495	4.73197			Alamo	NM	1	5.7667	0.266667	b
Alamo	AM	1	3	40.3407	0.2976	40.3545	4.6371			Alamo	M	1	4.7333	0.0881903	c
Alamo	AM	10	1	21.3771	0.3023	21.3949	5.88819			Kan	NM	1	5.8667	0.328293	b
Alamo	AM	10	2	22.5889	0.3026	22.6092	6.70853			Kan	M	1	5.5333	0.317981	bc
Alamo	AM	10	3	23.0076	0.3025	23.0218	4.69421			per	NM	1	5.1	0.503322	bc
BW	NM	0	1	24.4074	0.1392	24.418	7.61494			per	M	1	5.6667	0.328293	b
BW	NM	0	2	24.4074	0.1392	24.418	7.61494			BW	NM	1	5.8	0.100003	b
BW	NM	0	3	24.185	0.305	24.2086	7.7377			BW	M	1	7.3333	0.0333362	a
BW	NM	1	1	24.6413	0.2721	24.6576	5.99044			Sum	NM	1	7.1333	0.463081	a
BW	NM	1	2	24.4996	0.3049	24.5171	5.73959			Sum	M	1	7.7	0.152755	a
BW	NM	1	3	22.2702	0.3078	22.2878	5.718
BW	NM	10	1	24.9357	0.2588	24.9535	6.8779			Alamo	NM	10	6.3333	0.176386	c
BW	NM	10	2	22.3422	0.1543	22.3524	6.6105			Alamo	M	10	5.7667	0.581184	c
BW	NM	10	3	23.0253	0.2997	23.0431	5.93927			Kan	NM	10	6.2333	0.384417	c
BW	AM	0	1	24.5462	0.2985	24.5659	6.59966			Kan	M	10	5.4667	0.176386	c
BW	AM	0	2	25.0975	0.3029	25.1196	7.29614			per	NM	10	5.9333	0.864744	c
BW	AM	0	3	24.6754	0.3093	24.6964	6.78952			per	M	10	6	0.23094	c
BW	AM	1	1	23.7154	0.2935	23.737	7.35945			BW	NM	10	6.4667	0.296273	bc
BW	AM	1	2	23.9584	0.3022	23.9806	7.34613			BW	M	10	6.7	0.351191	bc
BW	AM	1	3	25.7692	0.2724	25.789	7.26872			Sum	NM	10	7.6333	0.384417	b
BW	AM	10	1	25.742	0.2938	25.7609	6.43295			Sum	M	10	9.5667	0.578314	a
BW	AM	10	2	24.9746	0.2968	24.9967	7.44609
BW	AM	10	3	24.3299	0.2899	24.3483	6.34702
Kan	NM	0	1	20.6973	0.2784	20.7168	7.00431
Kan	NM	0	2	24.399	0.2772	24.4134	5.19481
Kan	NM	0	3	24.399	0.2772	24.4134	5.19481
Kan	NM	1	1	24.4686	0.2968	24.488	6.53639
Kan	NM	1	2	24.2478	0.2898	24.2644	5.72809
Kan	NM	1	3	23.0816	0.3077	23.0982	5.39487
Kan	NM	10	1	22.686	0.2359	22.7021	6.82493
Kan	NM	10	2	24.6707	0.1821	24.6823	6.37013
Kan	NM	10	3	25.3085	0.3038	25.3251	5.46412
Kan	AM	0	1	25.472	0.3097	25.49	5.81208
Kan	AM	0	2	25.7278	0.3023	25.7466	6.21899
Kan	AM	0	3	23.9894	0.3014	24.008	6.1712
Kan	AM	1	1	22.8041	0.3042	22.822	5.88429
Kan	AM	1	2	24.379	0.3024	24.3965	5.78704
Kan	AM	1	3	25.1148	0.3054	25.1298	4.91159
Kan	AM	10	1	25.1343	0.2994	25.1516	5.77822
Kan	AM	10	2	23.7657	0.2571	23.779	5.17308
Kan	AM	10	3	25.7578	0.2835	25.773	5.36155
PER	NM	0	1	23.4439	0.3025	23.4621	6.01653
PER	NM	0	2	24.6126	0.3005	24.6295	5.62396
PER	NM	0	3	40.4436	0.3034	40.4628	6.32828
PER	NM	1	1	40.65	0.3051	40.6687	6.12914
PER	NM	1	2	40.9141	0.3009	40.9282	4.68594
PER	NM	1	3	40.7934	0.3046	40.807	4.46487
PER	NM	10	1	39.9104	0.3076	39.9248	4.6814
PER	NM	10	2	40.1921	0.2792	40.2133	7.59312
PER	NM	10	3	39.4506	0.3015	39.4673	5.53897
PER	AM	0	1	40.3795	0.3019	40.3985	6.29347
PER	AM	0	2	40.6201	0.1818	40.6324	6.76568
PER	AM	0	3	40.497	0.306	40.5127	5.13072
PER	AM	1	1	40.0825	0.3008	40.0982	5.21941
PER	AM	1	2	39.5748	0.3115	39.5919	5.48957
PER	AM	1	3	40.1276	0.3084	40.1469	6.25811
PER	AM	10	1	40.2908	0.3055	40.3104	6.41571
PER	AM	10	2	39.9655	0.2991	39.9835	6.01805
PER	AM	10	3	41.1792	0.3019	41.1961	5.59788
SUMMER	NM	0	1	24.9025	0.1673	24.913	6.27615
SUMMER	NM	0	2	24.3095	0.1523	24.3221	8.27315
SUMMER	NM	0	3	24.6768	0.236	24.6969	8.51695
SUMMER	NM	1	1	24.409	0.3008	24.4278	6.25
SUMMER	NM	1	2	21.4984	0.2859	21.519	7.20532
SUMMER	NM	1	3	23.444	0.1552	23.4562	7.86082
SUMMER	NM	10	1	22.1803	0.2066	22.1973	8.22846
SUMMER	NM	10	2	24.1863	0.206	24.2006	6.94175
SUMMER	NM	10	3	23.7172	0.2076	23.7334	7.80347
SUMMER	AM	0	1	25.7711	0.3044	25.7934	7.32589
SUMMER	AM	0	2	25.7443	0.3019	25.7635	6.35972
SUMMER	AM	0	3	27.4706	0.2921	27.49	6.64156
SUMMER	AM	1	1	26.7226	0.2474	26.7418	7.76071
SUMMER	AM	1	2	22.5892	0.1577	22.6017	7.92644
SUMMER	AM	1	3	23.0078	0.1568	23.0194	7.39796
SUMMER	AM	10	1	20.5541	0.1023	20.5631	8.79765
SUMMER	AM	10	2	24.977	0.2051	24.999	10.7265
SUMMER	AM	10	3	24.6124	0.1401	24.6253	9.20771

## Sheet: C,N,CN
序号	样品名称
			N含量（%）	C含量 （%）	C/N
Ala	NM	0	1.45967	43.87	30.0547
Ala	NM	0	1.45151	43.96	30.2858
Ala	NM	0	1.40641	43.915	31.2249			N						C				C/N
Ala	NM	1	1.34046	44.07	32.8767					average	SE			average	SE			average	SE
Ala	NM	1	1.25733	44.47	35.3687		Alamo	NM	0	1.44	0.0152767	bc		43.9167	0.0260327	bc		30.52	0.356791	ab
Ala	NM	1	1.21888	44.27	36.3201		Alamo	M	0	1.33	0.0599982	c		44.09	0.161658	ab		33.3467	1.48248	a
Ala	NM	10	1.25974	43.81	34.777		Kan	NM	0	1.5567	0.0837331	abc		44.0867	0.0779596	ab		28.5	1.57162	bc
Ala	NM	10	1.30121	43.31	33.2845		Kan	M	0	1.65	0.0529142	ab		43.92	0.023094	bc		26.6767	0.850298	bc
Ala	NM	10	1.2464	43.56	34.9485		per	NM	0	1.6667	0.0876245	ab		44.39	0.0750555	a		26.7433	1.40178	bc
Ala	AM	0	1.38872	44.37	31.9502		per	M	0	1.6633	0.0145319	ab		44.28	0.132791	ab		26.62	0.175214	bc
Ala	AM	0	1.20644	43.81	36.3134		BW	NM	0	1.5167	0.0185618	abc		43.38	0.057735	d		28.6233	0.353379	bc
Ala	AM	0	1.38729	44.09	31.7814		BW	M	0	1.74	0.072342	a		43.98	0.150111	b		25.3667	1.08987	c
Ala	AM	1	1.33189	44.36	33.3062		Sum	NM	0	1.57	0.094518	abc		43.5767	0.274247	cd		27.94	1.48366	bc
Ala	AM	1	1.36742	43.99	32.17		Sum	M	0	1.6433	0.179752	ab		44.2	0.150111	ab		27.52	3.04572	bc
Ala	AM	1	1.32956	44.175	33.2253
Ala	AM	10	1.39821	43.4	31.0398		Alamo	NM	1	1.2733	0.0352761	e		44.27	0.11547	bc		34.8567	1.02567	a
Ala	AM	10	1.36573	44.1	32.2903		Alamo	M	1	1.3433	0.013331	de		44.1767	0.106821	bc		32.9033	0.367391	ab
Ala	AM	10	1.22059	43.75	35.8433		Kan	NM	1	1.45	0.0416327	cde		44.49	0.0750555	b		30.7	0.937778	bc
BW	NM	0	1.5304	43.28	28.2803		Kan	M	1	1.5633	0.0218585	abc		44.3767	0.181871	bc		28.41	0.395854	cd
BW	NM	0	1.48238	43.48	29.3312		per	NM	1	1.5133	0.0896914	bcd		44.4267	0.158783	b		29.5533	1.91054	bc
BW	NM	0	1.53512	43.38	28.2584		per	M	1	1.7033	0.1217	ab		44.8267	0.0606449	a		26.6567	1.9868	d
BW	NM	1	1.23345	44	35.6722		BW	NM	1	1.4133	0.0927975	cde		44.0667	0.0375624	c		31.3933	2.15512	abc
BW	NM	1	1.53261	44.13	28.794		BW	M	1	1.5967	0.0176381	abc		44.0867	0.0837331	c		27.6167	0.331128	cd
BW	NM	1	1.48263	44.065	29.7209		Sum	NM	1	1.5733	0.0775324	abc		44.35	0.023094	bc		28.3633	1.49409	cd
BW	NM	10	1.50912	43.54	28.8513		Sum	M	1	1.75	0.0360555	a		43.6867	0.106821	d		24.9867	0.528685	d
BW	NM	10	1.48898	43.89	29.4765
BW	NM	10	1.59278	43.715	27.4458		Alamo	NM	10	1.27	0.0152767	e		43.56	0.144338	c		34.3367	0.530608	a
BW	AM	0	1.62005	44.24	27.3077		Alamo	M	10	1.33	0.0556797	de		43.75	0.202073	c		33.0567	1.43769	a
BW	AM	0	1.73149	43.72	25.2499		Kan	NM	10	1.4167	0.0296296	cd		44.39	0.069282	a		31.35	0.697353	abc
BW	AM	0	1.86868	43.98	23.5353		Kan	M	10	1.3633	0.0433359	de		44.5667	0.0606449	a		32.7867	1.06523	ab
BW	AM	1	1.62702	43.94	27.0064		per	NM	10	1.54	0.0635085	bc		44.29	0.305996	ab		28.86	1.31686	cd
BW	AM	1	1.57136	44.23	28.1477		per	M	10	1.6533	0.0545711	ab		44.3167	0.0895066	ab		26.8567	0.904621	de
BW	AM	1	1.59236	44.085	27.6854		BW	NM	10	1.53	0.0305534	bc		43.7167	0.101048	c		28.5933	0.599896	cde
BW	AM	10	1.68732	43.39	25.7153		BW	M	10	1.6033	0.0466672	ab		43.83	0.254034	bc		27.41	0.937923	de
BW	AM	10	1.52855	44.27	28.9622		Sum	NM	10	1.4433	0.0731041	cd		42.8067	0.0318005	d		29.8	1.45015	bc
BW	AM	10	1.59073	43.83	27.5533		Sum	M	10	1.71	0.0450911	a		43.7567	0.170324	c		25.6267	0.767449	e
Kan	NM	0	1.56398	43.95	28.1013
Kan	NM	0	1.40819	44.22	31.4019
Kan	NM	0	1.69584	44.085	25.996
Kan	NM	1	1.51285	44.36	29.3221
Kan	NM	1	1.473	44.62	30.292
Kan	NM	1	1.36945	44.49	32.4875
Kan	NM	10	1.46102	44.27	30.3008
Kan	NM	10	1.43212	44.51	31.0798
Kan	NM	10	1.35857	44.39	32.674
Kan	AM	0	1.56707	43.88	28.0013
Kan	AM	0	1.75209	43.96	25.09
Kan	AM	0	1.63	43.92	26.9448
Kan	AM	1	1.57511	44.06	27.9727
Kan	AM	1	1.5929	44.69	28.0558
Kan	AM	1	1.51957	44.375	29.2023
Kan	AM	10	1.31778	44.46	33.7385
Kan	AM	10	1.31553	44.67	33.9559
Kan	AM	10	1.45349	44.565	30.6607
PER	NM	0	1.64091	44.26	26.9728
PER	NM	0	1.53261	44.52	29.0485
PER	NM	0	1.83389	44.39	24.2053
PER	NM	1	1.64481	44.15	26.842
PER	NM	1	1.56403	44.7	28.5801
PER	NM	1	1.33637	44.425	33.243
PER	NM	10	1.53639	44.82	29.1723
PER	NM	10	1.65492	43.76	26.4423
PER	NM	10	1.42996	44.29	30.9729
PER	AM	0	1.64319	44.05	26.8076
PER	AM	0	1.66184	44.51	26.7835
PER	AM	0	1.68532	44.28	26.274
PER	AM	1	1.87806	44.93	23.9236
PER	AM	1	1.46525	44.72	30.5203
PER	AM	1	1.75593	44.825	25.5277
PER	AM	10	1.75923	44.16	25.1019
PER	AM	10	1.58184	44.47	28.1128
PER	AM	10	1.61961	44.315	27.3615
SUMMER	NM	0	1.75161	44.05	25.1483
SUMMER	NM	0	1.42683	43.1	30.2068
SUMMER	NM	0	1.531	43.575	28.4619
SUMMER	NM	1	1.41704	44.39	31.3259
SUMMER	NM	1	1.62937	44.31	27.1946
SUMMER	NM	1	1.6694	44.35	26.5664
SUMMER	NM	10	1.57819	42.86	27.1576
SUMMER	NM	10	1.32929	42.75	32.1599
SUMMER	NM	10	1.42307	42.805	30.0794
SUMMER	AM	0	1.9725	43.94	22.2763
SUMMER	AM	0	1.35442	44.46	32.8259
SUMMER	AM	0	1.61012	44.2	27.4514
SUMMER	AM	1	1.79945	43.87	24.3796
SUMMER	AM	1	1.77273	43.5	24.5384
SUMMER	AM	1	1.67774	43.685	26.0379
SUMMER	AM	10	1.75237	43.46	24.8008
SUMMER	AM	10	1.62206	44.05	27.1569
SUMMER	AM	10	1.75611	43.755	24.9158

## Sheet: Gross Calorie Values
		（MJ/Kg）	ISO9831：1998	6300能量仪，30207
Ala	0	17.4118				treatment	Average	SE
Ala	0	17.3651		Alamo	NM	0	17.39	0.011547	ab
Ala	0	17.3884		Alamo	M	0	17.37	0.034641	ab
Ala	1	17.572		Kan	NM	0	17.26	0.0519615	b
Ala	1	17.1945		Kan	M	0	16.9267	0.0375624	c
Ala	1	17.3833		per	NM	0	17.4533	0.00882191	ab
Ala	10	17.0506		per	M	0	17.35	0.178979	ab
Ala	10	17.2332		BW	NM	0	17.2667	0.0202765	b
Ala	10	17.1419		BW	M	0	17.59	0.011547	a
Ala	AM0	17.4273		Sum	NM	0	16.76	0.184752	c
Ala	AM0	17.3082		Sum	M	0	17.27	0.0866025	ab
Ala	AM0	17.3678
Ala	AM1	17.4708		Alamo	NM	1	17.38	0.109697	cde
Ala	AM1	17.1499		Alamo	M	1	17.31	0.092376	de
Ala	AM1	17.3103		Kan	NM	1	17.8033	0.076037	a
Ala	AM10	17.0136		Kan	M	1	17.302	0.0677809	de
Ala	AM10	17.3689		per	NM	1	17.4888	0.0610548	bcd
Ala	AM10	17.1913		per	M	1	17.6698	0.0892295	ab
bw	0	17.2324		BW	NM	1	17.5967	0.00882191	abc
bw	0	17.3015		BW	M	1	17.7501	0.116307	a
bw	0	17.267		Sum	NM	1	16.8713	0.0321295	f
bw	1	17.6137		Sum	M	1	17.2613	0.0330244	e
bw	1	17.5797
bw	1	17.5967		Alamo	NM	10	17.14	0.0519615	cd
bw	10	17.3659		Alamo	M	10	17.19	0.103923	bcd
bw	10	17.4203		Kan	NM	10	17.53	0.0288675	a
bw	10	17.3931		Kan	M	10	17.4033	0.106821	ab
bw	AM0	17.5695		per	NM	10	17.3033	0.153009	abc
bw	AM0	17.6053		per	M	10	17.1733	0.0202765	bcd
bw	AM0	17.5874		BW	NM	10	17.3933	0.0145319	ab
bw	AM1	17.5486		BW	M	10	17.49	0.103923	a
bw	AM1	17.9515		Sum	NM	10	16.44	0.0404145	e
bw	AM1	17.7501		Sum	M	10	17.07	0.0057735	d
bw	AM10	17.3082
bw	AM10	17.6683
bw	AM10	17.4883
Kanlow	0	17.1725
Kanlow	0	17.3467
Kanlow	0	17.2596
Kanlow	1	17.935
Kanlow	1	17.6716
Kanlow	1	17.8033
Kanlow	10	17.577
Kanlow	10	17.4848
Kanlow	10	17.5309
Kanlow	AM0	16.8611
Kanlow	AM0	16.9945
Kanlow	AM0	16.9278
Kanlow	AM1	17.1846
Kanlow	AM1	17.4194
Kanlow	AM1	17.302
Kanlow	AM10	17.2224
Kanlow	AM10	17.5857
Kanlow	AM10	17.404
per	0	17.436
per	0	17.4715
per	0	17.4537
per	1	17.383
per	1	17.5945
per	1	17.4887
per	10	17.5709
per	10	17.0369
per	10	17.3039
per	AM0	17.0392
per	AM0	17.6566
per	AM0	17.3479
per	AM1	17.8243
per	AM1	17.5152
per	AM1	17.6698
per	AM10	17.1376
per	AM10	17.2076
per	AM10	17.1726
summer	0	17.0779
summer	0	16.4385
summer	0	16.7582
summer	1	16.8156
summer	1	16.9269
summer	1	16.8712
summer	10	16.365
summer	10	16.5149
summer	10	16.4399
summer	AM0	17.419
summer	AM0	17.1169
summer	AM0	17.2679
summer	AM1	17.3185
summer	AM1	17.2041
summer	AM1	17.2613
summer	AM10	17.0809
summer	AM10	17.0597
summer	AM10	17.0703

## Sheet: hemi,cellolose,lignin
											C1	C2	C3
				样重	样袋重		NDF	ADF	ADL	灰分	1.00609	0.996786	0.996499
			control1		0.2587		0.2529	0.2525	0.2516	1.0061	0.97758	0.998418	0.996436
			control2		0.2667		0.2766	0.2764	0.2752		1.03712	0.999277	0.995658
			control3		0.2517		0.2606	0.2594	0.2584		1.03536	0.995395	0.996145
			control4		0.2762		0.2691	0.2675	0.2669		0.974294	0.994054	0.997757
				sample weight	sample+bag	bag weight	NDF	ADF	ADL	bag and sample ash			hemicellulose%	cellulose&	residue%	lignin%																											半纤维素%	纤维素&	木质素%
Alamo	NM	0	1	0.5004	0.7701	0.2697	0.6064	0.4557	0.2994	0.0034	66.9574	37.3427	29.6147	31.235	0.0306439	5.44443								半纤维素%	纤维素&	木质素%							半纤维素%	纤维素&	木质素%
Alamo	NM	0	2	0.4997	0.7541	0.2544	0.5907	0.4406	0.2837	0.0034	66.9898	37.4253	29.5646	31.3988	0.0301904	5.3613				Alamo	NM	0	1	29.6147	31.235	5.44443			Alamo	NM	1	1	31.0695	31.7946	5.19861				Alamo	NM	10	1	30.2969	29.8298	5.68383
Alamo	NM	0	3	0.4995	0.7492	0.2497	0.5906	0.4359	0.2775	0.0034	67.9433	37.4372	30.5061	31.7117	0.028674	5.05985				Alamo	NM	0	2	29.5646	31.3988	5.3613			Alamo	NM	1	2	29.6195	32.3477	4.73999				Alamo	NM	10	2	30.5592	31.049	4.68732
Alamo	M	0	1	0.5	0.7535	0.2535	0.5821	0.4232	0.277	0.0032	65.4107	34.1022	31.3085	29.24	0.0243873	4.23745				Alamo	NM	0	3	30.5061	31.7117	5.05985			Alamo	NM	1	3	32.9966	29.2976	4.68467				Alamo	NM	10	3	30.9053	29.0026	4.65641
Alamo	M	0	2	0.5	0.7509	0.2509	0.5764	0.4226	0.2732	0.0032	64.7939	34.5006	30.2933	29.88	0.0231781	3.99563				Alamo	M	0	1	31.3085	29.24	4.23745			Alamo	M	1	1	28.9445	30.98	4.72648				Alamo	M	10	1	30.704	31.6727	3.125
Alamo	M	0	3	0.5	0.7697	0.2697	0.588	0.439	0.2966	0.0032	63.331	34.0326	29.2984	28.48	0.0278439	4.92879				Alamo	M	0	2	30.2933	29.88	3.99563			Alamo	M	1	2	30.9732	30.2102	3.97129				Alamo	M	10	2	31.9916	30.6	3.74382
Alamo	NM	1	1	0.5004	0.7615	0.2611	0.6066	0.4487	0.2896	0.0034	68.7265	37.657	31.0695	31.7946	0.0294139	5.19861				Alamo	M	0	3	29.2984	28.48	4.92879			Alamo	M	1	3	31.1232	30.4	4.24697				Alamo	M	10	3	30.8985	31.5863	4.14437
Alamo	NM	1	2	0.5005	0.7644	0.2639	0.6027	0.452	0.2901	0.0034	67.3707	37.7511	29.6195	32.3477	0.0271236	4.73999				blackwell	NM	0	1	29.36	31.0724	4.63938			blackwell	NM	1	1	30.3823	32.1072	4.33348				blackwell	NM	10	1	28.1089	29.914	4.80174
Alamo	NM	1	3	0.4997	0.7595	0.2598	0.5994	0.4321	0.2857	0.0034	67.6436	34.6471	32.9966	29.2976	0.0268093	4.68467				blackwell	NM	0	2	29.8826	32.2342	6.28069			blackwell	NM	1	2	30.4231	30.1521	4.35828				blackwell	NM	10	2	31.065	30.3696	4.67746
Alamo	M	1	1	0.5	0.7664	0.2664	0.5946	0.4474	0.2925	0.0034	65.315	36.3705	28.9445	30.98	0.0270324	4.72648				blackwell	NM	0	3	29.2018	31.9456	5.42557			blackwell	NM	1	3	31.705	29.766	4.56207				blackwell	NM	10	3	33.5427	28.4515	3.55851
Alamo	M	1	2	0.4995	0.7671	0.2676	0.598	0.4408	0.2899	0.0034	65.8193	34.8461	30.9732	30.2102	0.0232366	3.97129				blackwell	M	0	1	31.7793	28.6743	4.13767			blackwell	M	1	1	30.2819	32.3606	4.4255				blackwell	M	10	1	31.7596	29.4106	3.99183
Alamo	M	1	3	0.5	0.7671	0.2671	0.6009	0.4428	0.2908	0.0034	66.4341	35.3109	31.1232	30.4	0.0246348	4.24697				blackwell	M	0	2	30.2683	31.7327	4.76398			blackwell	M	1	2	30.5161	29.8699	4.67073				blackwell	M	10	2	29.6187	32.76	4.16865
Alamo	NM	10	1	0.4995	0.754	0.2545	0.5885	0.4348	0.2858	0.0038	66.5561	36.2591	30.2969	29.8298	0.0321907	5.68383				blackwell	M	0	3	29.6276	29.6304	3.44576			blackwell	M	1	3	29.4098	30.4617	4.88243				blackwell	M	10	3	31.6674	30.42	4.67292
Alamo	NM	10	2	0.5005	0.7748	0.2743	0.6115	0.456	0.3006	0.0038	67.0383	36.4791	30.5592	31.049	0.02726	4.68732				CIR	NM	0	1	30.1533	30.1101	3.77074			CIR	NM	1	1	32.1165	31.56	4.28949				CIR	NM	10	1	30.9404	33.0132	5.22724
Alamo	NM	10	3	0.5003	0.7563	0.256	0.5843	0.4273	0.2822	0.0038	65.3085	34.4032	30.9053	29.0026	0.027096	4.65641				CIR	NM	0	2	32.5161	32.3935	4.14635			CIR	NM	1	2	32.2199	31.992	4.71				CIR	NM	10	2	32.027	33.4733	4.5822
Alamo	M	10	1	0.4998	0.7623	0.2625	0.5952	0.4393	0.281	0.0038	66.2462	35.5422	30.704	31.6727	0.0194188	3.125				CIR	NM	0	3	32.7974	31.5937	4.64576			CIR	NM	1	3	30.2587	33.3133	4.0891				CIR	NM	10	3	30.8178	32.2142	5.26799
Alamo	M	10	2	0.5	0.7626	0.2626	0.5996	0.4372	0.2842	0.0038	67.0796	35.0881	31.9916	30.6	0.0225191	3.74382				CIR	M	0	1	29.5103	31.4126	4.58306			CIR	M	1	1	32.6368	29.99	4.72378				CIR	M	10	1	33.1565	31.9136	3.61381
Alamo	M	10	3	0.4999	0.7621	0.2622	0.6006	0.4437	0.2858	0.0038	67.3736	36.4751	30.8985	31.5863	0.0245177	4.14437				CIR	M	0	2	32.8933	32.3341	4.46473			CIR	M	1	2	32.475	31.0552	4.66408				CIR	M	10	2	31.8961	32.9134	4.66632
blackwell	NM	0	1	0.4998	0.7534	0.2536	0.5834	0.4343	0.279	0.0031	65.6769	36.3168	29.36	31.0724	0.0262876	4.63938				CIR	M	0	3	32.8983	32.32	6.5213			CIR	M	1	3	31.7649	30.9338	5.07044				CIR	M	10	3	30.6982	32.0544	4.51601
blackwell	NM	0	2	0.5004	0.7657	0.2653	0.6122	0.4602	0.2989	0.0031	69.0011	39.1185	29.8826	32.2342	0.0345285	6.28069				per	NM	0	1	30.1366	31.5074	4.51063			per	NM	1	1	31.942	27.6166	3.9895				per	NM	10	1	31.1367	31.16	3.98942
blackwell	NM	0	3	0.4996	0.7585	0.2589	0.5961	0.4478	0.2882	0.0031	67.1779	37.9761	29.2018	31.9456	0.0302062	5.42557				per	NM	0	2	30.1503	31.6484	4.41604			per	NM	1	2	32.1432	32.08	4.18697				per	NM	10	2	31.0144	31.4137	4.02714
blackwell	M	0	1	0.5001	0.7551	0.255	0.5837	0.4224	0.279	0.0042	65.4158	33.6365	31.7793	28.6743	0.0248925	4.13767				per	NM	0	3	32.0272	31.4874	4.00656			per	NM	1	3	31.1333	32.2542	4.24546				per	NM	10	3	31.3169	33.1735	3.91677
blackwell	M	0	2	0.4998	0.7599	0.2601	0.5995	0.4458	0.2872	0.0042	67.5897	37.3214	30.2683	31.7327	0.0280104	4.76398				per	M	0	1	32.6845	28.1369	6.06998			per	M	1	1	32.824	30.6877	3.42035				per	M	10	1	32.8976	31.285	3.23404
blackwell	M	0	3	0.5005	0.7708	0.2703	0.5899	0.4391	0.2908	0.0042	63.5267	33.8991	29.6276	29.6304	0.021446	3.44576				per	M	0	2	30.6526	32.2407	3.98164			per	M	1	2	30.871	27.5745	3.39609				per	M	10	2	31.5884	33.66	4.18501
blackwell	NM	1	1	0.5002	0.7505	0.2503	0.5895	0.4352	0.2746	0.0035	67.5076	37.1253	30.3823	32.1072	0.0251761	4.33348				per	M	0	3	29.1714	30.78	3.68389			per	M	1	3	31.2761	32.2393	3.90399				per	M	10	3	31.8334	31.7654	4.59639
blackwell	NM	1	2	0.4998	0.752	0.2522	0.5817	0.4273	0.2766	0.0035	65.6186	35.1955	30.4231	30.1521	0.0252827	4.35828				summer	NM	0	1	31.7736	31.1489	4.23441			summer	NM	1	1	32.2082	31.8209	4.29028				summer	NM	10	1	30.7345	29.7497	4.83159
blackwell	NM	1	3	0.4999	0.7587	0.2588	0.5939	0.433	0.2842	0.0035	66.7176	35.0126	31.705	29.766	0.0263058	4.56207				summer	NM	0	2	30.8374	30.4096	4.66042			summer	NM	1	2	31.9719	30.062	4.28895				summer	NM	10	2	30.677	31.619	5.20428
blackwell	M	1	1	0.5003	0.7691	0.2688	0.609	0.455	0.2931	0.0031	67.6715	37.3896	30.2819	32.3606	0.0252408	4.4255				summer	NM	0	3	30.4583	27.7323	4.50037			summer	NM	1	3	30.9795	31.3725	4.80742				summer	NM	10	3	31.108	30.54	4.58515
blackwell	M	1	2	0.4995	0.7653	0.2658	0.5954	0.4405	0.2913	0.0031	65.6614	35.1453	30.5161	29.8699	0.0264303	4.67073				summer	M	0	1	30.4737	27.1054	4.41373			summer	M	1	1	31.1991	31.6273	4.82189				summer	M	10	1	30.9033	29.1367	4.76134
blackwell	M	1	3	0.5003	0.7651	0.2648	0.5934	0.4438	0.2914	0.0031	65.3577	35.9479	29.4098	30.4617	0.0275268	4.88243				summer	M	0	2	30.2424	29.988	4.90074			summer	M	1	2	31.2671	29.1142	4.55472				summer	M	10	2	33.3924	31.0849	4.14181
blackwell	NM	10	1	0.5001	0.7611	0.261	0.5787	0.4357	0.2861	0.002	63.2089	35.1	28.1089	29.914	0.0260135	4.80174				summer	M	0	3	32.2864	28.94	4.70578			summer	M	1	3	31.8743	30.06	4.89528				summer	M	10	3	32.0564	30.3279	4.01556
blackwell	NM	10	2	0.5005	0.7607	0.2602	0.5946	0.4367	0.2847	0.002	66.4961	35.4311	31.065	30.3696	0.0254107	4.67746
blackwell	NM	10	3	0.5005	0.7606	0.2601	0.5917	0.4214	0.279	0.002	65.9367	32.3941	33.5427	28.4515	0.0198103	3.55851							Cd level	average	SE			Cd level	Average	SE			Cd level	Average	SE
blackwell	M	10	1	0.4903	0.768	0.2777	0.6018	0.4435	0.2993	0.003	65.7569	33.9973	31.7596	29.4106	0.022572	3.99183				hemicellulose	Alamo	NM	0	29.9	0.300003	ab		1	31.2333	0.983759	abc		10	30.6	0.173205
blackwell	M	10	2	0.5	0.7695	0.2695	0.6068	0.4562	0.2924	0.003	67.1312	37.5125	29.6187	32.76	0.0238433	4.16865					Alamo	M	0	30.3	0.57735	ab		1	30.3333	0.717248	bc		10	31.2	0.404145
blackwell	M	10	3	0.5	0.7756	0.2756	0.614	0.4531	0.301	0.003	67.3438	35.6764	31.6674	30.42	0.0263646	4.67292					Kan	NM	0	31.8333	0.821246	a		1	31.5333	0.617343	abc		10	31.2333	0.384417
Kan	NM	0	1	0.4995	0.7666	0.2671	0.5919	0.4388	0.2884	0.0034	64.6988	34.5455	30.1533	30.1101	0.0222349	3.77074					Kan	M	0	31.7667	1.13333	a		1	32.3	0.251661	a		10	31.9333	0.721878
Kan	NM	0	2	0.5001	0.7675	0.2674	0.6177	0.4526	0.2906	0.0034	69.7198	37.2037	32.5161	32.3935	0.0241359	4.14635					per	NM	0	30.7667	0.617343	ab		1	31.7	0.305505	ab		10	31.1333	0.0881903
Kan	NM	0	3	0.5001	0.7668	0.2667	0.6169	0.4504	0.2924	0.0034	69.7007	36.9033	32.7974	31.5937	0.0266334	4.64576					per	M	0	30.8667	1.01379	ab		1	31.6667	0.578314	ab		10	32.1	0.404145
Kan	M	0	1	0.4998	0.7587	0.2589	0.5911	0.4412	0.2842	0.0033	66.1506	36.6404	29.5103	31.4126	0.0262061	4.58306					BW	NM	0	29.5	0.208169	b		1	30.8333	0.433336	abc		10	30.9	1.56205
Kan	M	0	2	0.5004	0.7694	0.269	0.6226	0.4555	0.2937	0.0033	70.3356	37.4422	32.8933	32.3341	0.0256415	4.46473					BW	M	0	30.5667	0.64893	ab		1	30.0667	0.338298	c		10	31.0333	0.717248
Kan	M	0	3	0.5	0.7698	0.259	0.6225	0.4556	0.294	0.0033	72.384	39.4858	32.8983	32.32	0.0359065	6.5213					Sum	NM	0	31.0333	0.392997	ab		1	31.7333	0.371184	ab		10	30.8333	0.133333
Kan	NM	1	1	0.5	0.7707	0.2707	0.6159	0.4528	0.295	0.0038	68.7097	36.5932	32.1165	31.56	0.0252474	4.28949					Sum	M	0	31	0.655743	ab		1	31.4667	0.218579	abc		10	32.1333	0.721878
Kan	NM	1	2	0.4995	0.7642	0.2647	0.6143	0.4509	0.2911	0.0038	69.6667	37.4469	32.2199	31.992	0.0273265	4.71
Kan	NM	1	3	0.4995	0.7638	0.2643	0.6076	0.454	0.2876	0.0038	68.406	38.1473	30.2587	33.3133	0.024225	4.0891				cellulose	Alamo	NM	0	31.4333	0.145296	ab		1	31.1333	0.927964			10	29.9333	0.581184	d
Kan	M	1	1	0.4995	0.7553	0.2558	0.5961	0.4307	0.2809	0.0024	67.8157	35.1789	32.6368	29.99	0.0259953	4.72378					Alamo	M	0	29.2	0.404145	c		1	30.5333	0.240368			10	31.3	0.351191	abcd
Kan	M	1	2	0.5004	0.7687	0.2683	0.6135	0.4485	0.2931	0.0024	68.6577	36.1828	32.475	31.0552	0.025739	4.66408					Kan	NM	0	31.3667	0.674126	ab		1	32.3	0.51316			10	32.9	0.378592	a
Kan	M	1	3	0.5001	0.7736	0.2735	0.6164	0.455	0.3003	0.0024	68.2327	36.4677	31.7649	30.9338	0.0277573	5.07044					Kan	M	0	32	0.300003	a		1	30.6667	0.338298			10	32.3	0.305505	ab
Kan	NM	10	1	0.4998	0.7643	0.2645	0.6151	0.458	0.293	0.0033	69.8252	38.8848	30.9404	33.0132	0.0294258	5.22724					per	NM	0	31.5333	0.0333362	ab		1	30.6667	1.53442			10	31.9333	0.635957	abc
Kan	NM	10	2	0.5001	0.7617	0.2616	0.6169	0.4543	0.2869	0.0033	70.7267	38.6997	32.027	33.4733	0.0262156	4.5822					per	M	0	30.3667	1.20324	abc		1	30.1667	1.35442			10	32.2667	0.731058	ab
Kan	NM	10	3	0.5004	0.7464	0.246	0.5925	0.436	0.2748	0.0033	68.9447	38.1269	30.8178	32.2142	0.029661	5.26799					BW	NM	0	31.7333	0.328293	ab		1	30.7	0.70946			10	29.6	0.568627	d
Kan	M	10	1	0.5001	0.778	0.2779	0.6254	0.457	0.2974	0.0024	69.1471	35.9907	33.1565	31.9136	0.0204726	3.61381					BW	M	0	30	0.888819	abc		1	30.9333	0.753511			10	30.8667	1.00885	bcd
Kan	M	10	2	0.5001	0.7676	0.2675	0.6189	0.4569	0.2923	0.0024	69.9397	38.0436	31.8961	32.9134	0.0257363	4.66632					Sum	NM	0	29.7333	1.03655	bc		1	31.1	0.51316			10	30.6	0.550758	bcd
Kan	M	10	3	0.5004	0.757	0.2566	0.5971	0.4411	0.2807	0.0024	67.7328	37.0346	30.6982	32.0544	0.0249981	4.51601					Sum	M	0	28.6667	0.845247	c		1	30.2667	0.726486			10	30.1667	0.581184	cd
per	NM	0	1	0.5002	0.7751	0.2749	0.6103	0.457	0.2994	0.0029	66.7179	36.5813	30.1366	31.5074	0.0254621	4.51063
per	NM	0	2	0.5005	0.7583	0.2578	0.5936	0.4403	0.2819	0.0029	66.7787	36.6284	30.1503	31.6484	0.0250023	4.41604				lignin	Alamo	NM	0	5.3	0.100003	ab		1	4.8667	0.166669	a		10	5.0333	0.333333	a
per	NM	0	3	0.5002	0.769	0.2688	0.611	0.4483	0.2908	0.0029	68.0848	36.0576	32.0272	31.4874	0.0229408	4.00656					Alamo	M	0	4.3667	0.272844	abc		1	4.3	0.208169	de		10	3.6333	0.290592	b
per	M	0	1	0.4997	0.7659	0.2662	0.6054	0.4396	0.299	0.0034	67.5558	34.8713	32.6845	28.1369	0.0337317	6.06998					Kan	NM	0	4.1667	0.233336	bc		1	4.3667	0.176386	cde		10	5.0333	0.218579	a
per	M	0	2	0.5003	0.7632	0.2629	0.6024	0.4466	0.2853	0.0034	67.5387	36.8861	30.6526	32.2407	0.0233201	3.98164					Kan	M	0	5.2	0.650639	abc		1	4.8333	0.133333	ab		10	4.2667	0.338298	ab
per	M	0	3	0.5	0.7627	0.2627	0.5858	0.4375	0.2836	0.0034	64.2995	35.1281	29.1714	30.78	0.0218194	3.68389					per	NM	0	4.3	0.152755	abc		1	4.1333	0.0666666	e		10	3.9667	0.0333362	b
per	NM	1	1	0.4997	0.767	0.2673	0.5889	0.4268	0.2888	0.0025	64.0323	32.0903	31.942	27.6166	0.0224355	3.9895					per	M	0	4.6	0.754984	abc		1	3.5667	0.166669	f		10	4	0.416333	b
per	NM	1	2	0.5	0.7671	0.2671	0.6132	0.45	0.2896	0.0025	68.8941	36.7509	32.1432	32.08	0.0234349	4.18697					BW	NM	0	5.4333	0.491031	a		1	4.4333	0.0881903	bcde		10	4.3667	0.384417	ab
per	NM	1	3	0.5004	0.7702	0.2698	0.6123	0.454	0.2926	0.0025	68.1164	36.9831	31.1333	32.2542	0.0237443	4.24546					BW	M	0	4.1	0.404145	c		1	4.6667	0.145296	abcd		10	4.3	0.208169	ab
per	M	1	1	0.5002	0.7598	0.2596	0.5986	0.432	0.2785	0.0027	67.4563	34.6323	32.824	30.6877	0.0198086	3.42035					Sum	NM	0	4.4667	0.145296	abc		1	4.4667	0.166669	abcde		10	4.8667	0.176386	a
per	M	1	2	0.5001	0.7812	0.2811	0.5947	0.4377	0.2998	0.0027	62.3646	31.4936	30.871	27.5745	0.0196839	3.39609					Sum	M	0	4.6667	0.145296	abc		1	4.7667	0.0881903	abc		10	4.3	0.251661	ab
per	M	1	3	0.4997	0.7592	0.2595	0.6006	0.4419	0.2808	0.0027	67.9442	36.6681	31.2761	32.2393	0.0222082	3.90399
per	NM	10	1	0.5	0.7706	0.2706	0.6061	0.4479	0.2921	0.0025	66.7699	35.6332	31.1367	31.16	0.0224471	3.98942
per	NM	10	2	0.5001	0.7686	0.2685	0.6049	0.4473	0.2902	0.0025	66.939	35.9247	31.0144	31.4137	0.0226398	4.02714
per	NM	10	3	0.5004	0.7574	0.257	0.6033	0.4442	0.2782	0.0025	68.8913	37.5744	31.3169	33.1735	0.0220995	3.91677
per	M	10	1	0.4996	0.7731	0.2735	0.614	0.4471	0.2908	0.0021	67.8206	34.923	32.8976	31.285	0.0182572	3.23404
per	M	10	2	0.5	0.7643	0.2643	0.6151	0.4547	0.2864	0.0021	69.8376	38.2492	31.5884	33.66	0.023025	4.18501
per	M	10	3	0.4996	0.7749	0.2753	0.6197	0.4581	0.2994	0.0021	68.599	36.7656	31.8334	31.7654	0.0250635	4.59639
summer	NM	0	1	0.5005	0.7557	0.2552	0.5965	0.4351	0.2792	0.0037	67.8808	36.1072	31.7736	31.1489	0.0248932	4.23441
summer	NM	0	2	0.5005	0.7649	0.2644	0.5995	0.4427	0.2905	0.0037	66.6308	35.7934	30.8374	30.4096	0.0270254	4.66042
summer	NM	0	3	0.5005	0.7646	0.2641	0.5831	0.4282	0.2894	0.0037	63.4144	32.9561	30.4583	27.7323	0.0262243	4.50037
summer	M	0	1	0.4999	0.7754	0.2755	0.5892	0.4343	0.2988	0.0022	62.4164	31.9427	30.4737	27.1054	0.0242643	4.41373
summer	M	0	2	0.5002	0.7612	0.261	0.5905	0.4368	0.2868	0.0022	65.5554	35.3129	30.2424	29.988	0.0267135	4.90074
summer	M	0	3	0.5	0.7654	0.2654	0.5988	0.4349	0.2902	0.0022	66.3562	34.0699	32.2864	28.94	0.0257289	4.70578
summer	NM	1	1	0.5003	0.7758	0.2755	0.6212	0.4575	0.2983	0.0023	68.7626	36.5544	32.2082	31.8209	0.0237642	4.29028
summer	NM	1	2	0.5003	0.7739	0.2736	0.6093	0.4468	0.2964	0.0023	66.7661	34.7942	31.9719	30.062	0.0237576	4.28895
summer	NM	1	3	0.4998	0.7648	0.265	0.6045	0.4472	0.2904	0.0023	67.6037	36.6242	30.9795	31.3725	0.0263275	4.80742
summer	M	1	1	0.5002	0.7628	0.2626	0.6048	0.4463	0.2881	0.0023	68.0924	36.8933	31.1991	31.6273	0.0264191	4.82189
summer	M	1	2	0.5001	0.751	0.2509	0.5794	0.4207	0.2751	0.0023	65.3808	34.1138	31.2671	29.1142	0.0250781	4.55472
summer	M	1	3	0.5	0.7504	0.2504	0.5883	0.4266	0.2763	0.0023	67.2745	35.4003	31.8743	30.06	0.0267764	4.89528
summer	NM	10	1	0.4995	0.7663	0.2668	0.5976	0.4416	0.293	0.003	65.9004	35.1659	30.7345	29.7497	0.0271338	4.83159
summer	NM	10	2	0.4997	0.7585	0.2588	0.6006	0.4449	0.2869	0.003	68.0851	37.4081	30.677	31.619	0.0290058	5.20428
summer	NM	10	3	0.5	0.7645	0.2645	0.6002	0.4422	0.2895	0.003	66.8173	35.7093	31.108	30.54	0.0259258	4.58515
summer	M	10	1	0.5004	0.7649	0.2645	0.5934	0.4363	0.2905	0.0031	65.405	34.5017	30.9033	29.1367	0.0269257	4.76134
summer	M	10	2	0.4996	0.7546	0.255	0.6024	0.4332	0.2779	0.0031	69.2243	35.8319	33.3924	31.0849	0.0237925	4.14181
summer	M	10	3	0.5002	0.7533	0.2531	0.5898	0.4271	0.2754	0.0031	67.0044	34.948	32.0564	30.3279	0.0231858	4.01556

[truncated: 2 more sheets: alkali metal con, PCA]
